# Supplementary material for: Impact of differential dietary concentrations of cobalt, manganese and zinc on gastrointestinal microbiome and resistome of lactating dairy cattle
Source: Anim Microbiome. 2026 Mar 25;8:61. doi: 10.1186/s42523-026-00554-9 (PMC13137713; doi:10.1186/s42523-026-00554-9)
Supplement: Supplementary file 1 — Supplementary Material 1: Sequencing depth and filtering of 16S samples. Table showing the number of sequences (raw, trimmed and filtered) for each 16S sample presented in the study. [file 42523_2026_554_MOESM1_ESM.xlsx]

## Sheet: metadata_with_rd
#SampleID	Cow	Day	Period	Square	Matrix	Treatment	Read depth	Retained reads(after QC)	Reads-hit-reference (after deblur)
P2-V1-J30	1	30	2	1	Rumen	Control	23878	23878	17369
P2-V2-J30	2	30	2	2	Rumen	Control	43	43	5
P2-V3-J30	3	30	2	1	Rumen	High	35589	35589	21203
P2-V4-J30	4	30	2	2	Rumen	High	55378	55378	31097
P2-V5-J30	5	30	2	3	Rumen	Control	24929	24929	13324
P2-V6-J30	6	30	2	4	Rumen	Control	42073	42073	27306
P2-V7-J30	7	30	2	3	Rumen	High	26260	26260	14965
P2-V8-J30	8	30	2	4	Rumen	High	27	27	0
P3-V1-J30	1	30	3	1	Rumen	High	12990	12990	8440
P3-V2-J30	2	30	3	2	Rumen	High	68831	68831	38827
P3-V3-J30	3	30	3	1	Rumen	Control	40209	40209	22537
P3-V4-J30	4	30	3	2	Rumen	Control	36505	36505	25595
P3-V5-J30	5	30	3	3	Rumen	High	143	143	67
P3-V6-J30	6	30	3	4	Rumen	High	33	33	2
P3-V7-J30	7	30	3	3	Rumen	Control	19625	19625	11687
P3-V8-J30	8	30	3	4	Rumen	Control	84698	84698	60588
P2-V1-J31	1	31	2	1	Rumen	Control	25412	25412	18336
P2-V2-J31	2	31	2	2	Rumen	Control	58678	58678	37167
P2-V3-J31	3	31	2	1	Rumen	High	25218	25218	15921
P2-V4-J31	4	31	2	2	Rumen	High	18650	18650	10741
P2-V5-J31	5	31	2	3	Rumen	Control	49988	49988	26896
P2-V6-J31	6	31	2	4	Rumen	Control	33269	33269	21820
P2-V7-J31	7	31	2	3	Rumen	High	25950	25950	14675
P2-V8-J31	8	31	2	4	Rumen	High	87664	87664	62158
P3-V1-J31	1	31	3	1	Rumen	High	37643	37643	25416
P3-V2-J31	2	31	3	2	Rumen	High	9538	9538	5681
P3-V3-J31	3	31	3	1	Rumen	Control	66165	66165	37994
P3-V4-J31	4	31	3	2	Rumen	Control	54485	54485	37370
P3-V5-J31	5	31	3	3	Rumen	High	30255	30255	16554
P3-V6-J31	6	31	3	4	Rumen	High	70335	70335	50492
P3-V7-J31	7	31	3	3	Rumen	Control	29660	29660	17905
P3-V8-J31	8	31	3	4	Rumen	Control	20240	20240	14588
P2-V1	1	31	2	1	Feces	Control	64889	64889	34283
P2-V2	2	31	2	2	Feces	Control	31859	31859	15723
P2-V3	3	31	2	1	Feces	High	40238	40238	19869
P2-V4	4	31	2	2	Feces	High	18806	18806	9799
P2-V5	5	31	2	3	Feces	Control	23633	23633	13013
P2-V6	6	31	2	4	Feces	Control	23095	23095	11951
P2-V7	7	31	2	3	Feces	High	37	37	0
P2-V8	8	31	2	4	Feces	High	70104	70104	39569
P3-V1	1	31	3	1	Feces	High	24453	24453	12370
P3-V2	2	31	3	2	Feces	High	19091	19091	9826
P3-V3	3	31	3	1	Feces	Control	23963	23963	11375
P3-V4	4	31	3	2	Feces	Control	11701	11701	5516
P3-V5	5	31	3	3	Feces	High	61064	61064	32206
P3-V6	6	31	3	4	Feces	High	26121	26121	12899
P3-V7	7	31	3	3	Feces	Control	32723	32723	16967
P3-V8	8	31	3	4	Feces	Control	23640	23640	12975
1	1	31	2	1	Papillae	Control	41229	41229	28356
2	2	31	2	2	Papillae	Control	35029	35029	23187
3	3	31	2	1	Papillae	High	52885	52885	35222
4	4	31	2	2	Papillae	High	43774	43774	27974
5	5	31	2	3	Papillae	Control	31326	31326	21178
6	6	31	2	4	Papillae	Control	42592	42592	27928
7	7	31	2	3	Papillae	High	45	45	8
8	8	31	2	4	Papillae	High	166894	166894	111959
9	1	31	3	1	Papillae	High	21903	21903	13781
10	2	31	3	2	Papillae	High	35224	35224	24144
11	3	31	3	1	Papillae	Control	83773	83773	54203
12	4	31	3	2	Papillae	Control	28327	28327	19931
13	5	31	3	3	Papillae	High	34665	34665	22655
14	6	31	3	4	Papillae	High	88223	88223	63857
15	7	31	3	3	Papillae	Control	66221	66221	44205
16	8	31	3	4	Papillae	Control	36210	36210	24672
PCRneg4	0	0	0	0	0	0	3568	3568	249
Kit7neg	0	0	0	0	0	0	1950	1949	14
Kit8neg	0	0	0	0	0	0	11084	11083	512
