# Supplementary material for: Impact of differential dietary concentrations of cobalt, manganese and zinc on gastrointestinal microbiome and resistome of lactating dairy cattle
Source: Anim Microbiome. 2026 Mar 25;8:61. doi: 10.1186/s42523-026-00554-9 (PMC13137713; doi:10.1186/s42523-026-00554-9)
Supplement: Supplementary file 3 — Supplementary Material 3: Correlations between mineral and microbes in rumen content. Table showing correlation analysis between mineral content of diet and microbes associated with the rumen. [file 42523_2026_554_MOESM3_ESM.xlsx]

## Sheet: rumen
Spearman Correlation Coefficients, N = 16
Prob > |r| under H0: Rho=0
	p__Bacillota	p__Bacteroidota	p__Pseudomonadota	p__Actinomycetota	p_Spirochaetota	p__Elusimicrobiota	p__Verrucomicrobiota	p__Thermodesulfobacteriota	p__Patescibacteria	p__Fibrobacterota	p__Chloroflexota	p__Methanobacteriota	p__Halobacteriota	Acetitomaculum	Anaerovorax	Butyrivibrio	Campylobacter	ChristensenellaceaeR7group	DefluviitaleaceaeUCG011	Dialister	Fibrobacter	LachnospiraceaeNK3A20group	Leyella	Massiliprevotella	Methanobrevibacter	Methanosphaera	Mogibacterium	NK4A214group	Oribacterium	Prevotella	PrevotellaceaeGa6A1group	PrevotellaceaeNK3B31group	PrevotellaceaeUCG001	PrevotellaceaeUCG004	RikenellaceaeRC9gutgroup	Ruminococcus	Shuttleworthia	Succiniclasticum	SuccinivibrionaceaeUCG001	Syntrophococcus	Treponema	Xylanibacter
P_mgKg	0.69706	0.71176	-0.79118	0.68235	0.68235	-0.15882	0.52048	0.37374	0.67649	0.66373	-0.26072	0.6418	-0.40996	0.70588	0.08754	0.55228	-0.40996	0.68286	-0.23041	-0.72534	0.68235	0.76471	0.09118	0.55776	0.64459	0.64112	0.51361	0.74706	-0.65294	-0.78734	0.71197	0.62739	0.65882	0.54893	0.77647	0.74614	-0.77819	0.57395	-0.79118	-0.52321	0.73824	0.77941
	0.0027	0.002	0.0003	0.0036	0.0036	0.5569	0.0387	0.1539	0.004	0.0051	0.3294	0.0074	0.1148	0.0022	0.7472	0.0265	0.1148	0.0036	0.3906	0.0015	0.0036	0.0006	0.737	0.0248	0.007	0.0074	0.0419	0.0009	0.0061	0.0003	0.002	0.0093	0.0055	0.0277	0.0004	0.0009	0.0004	0.0201	0.0003	0.0375	0.0011	0.0004
K_mgKg	0.32059	0.19706	-0.28529	0.25588	0.27647	-0.67353	0.22901	0.60696	0.4451	0.50782	0.05994	0.44686	-0.041	0.47059	-0.02671	0.38292	-0.041	0.4312	-0.15462	-0.59085	0.27647	0.49118	-0.45	0.46505	0.18985	0.3832	0.38116	0.6	-0.59118	-0.52833	0.40325	0.51546	0.37941	0.01619	0.53235	0.5975	-0.39646	0.69757	-0.28529	-0.65291	0.25882	0.37353
	0.226	0.4645	0.2841	0.3388	0.2999	0.0042	0.3936	0.0127	0.0841	0.0446	0.8255	0.0827	0.8802	0.0658	0.9218	0.1432	0.8802	0.0954	0.5675	0.0159	0.2999	0.0534	0.0803	0.0695	0.4813	0.1429	0.1452	0.014	0.0159	0.0354	0.1214	0.041	0.1472	0.9526	0.0338	0.0145	0.1284	0.0027	0.2841	0.0061	0.3331	0.1541
Ca_mgKg	0.41176	0.24118	-0.40294	0.49412	0.29412	-0.05588	0.7941	0.04784	0.34341	0.32221	-0.32815	0.44386	-0.32797	0.46176	-0.31159	0.40354	-0.32797	0.46946	-0.65333	-0.49565	0.29412	0.5	0.02941	0.22222	0.46946	0.43036	0.48271	0.47941	-0.30588	-0.44592	0.35155	0.36966	0.25882	0.49154	0.47059	0.5401	-0.55416	0.31052	-0.40294	-0.35814	0.56471	0.36471
	0.113	0.3682	0.1217	0.0517	0.2688	0.8371	0.0002	0.8603	0.1928	0.2236	0.2147	0.085	0.2149	0.0718	0.2401	0.1211	0.2149	0.0666	0.0061	0.0509	0.2688	0.0486	0.9139	0.4081	0.0666	0.0961	0.0582	0.0602	0.2493	0.0834	0.1818	0.1588	0.3331	0.0531	0.0658	0.0308	0.0259	0.2418	0.1217	0.1732	0.0227	0.1649
Mg_mgKg	0.27059	0.17941	-0.24118	0.17353	0.25588	-0.68824	0.25132	0.67124	0.48047	0.50485	-0.02098	0.3284	0.12299	0.41176	0.21069	0.27835	0.12299	0.4518	-0.17129	-0.48507	0.25588	0.46176	-0.44706	0.48418	0.13098	0.46868	0.39735	0.57941	-0.36765	-0.44739	0.38257	0.43004	0.43235	0.13245	0.55294	0.54452	-0.47605	0.38705	-0.24118	-0.43036	0.30588	0.25588
	0.3108	0.5061	0.3682	0.5204	0.3388	0.0032	0.3478	0.0044	0.0596	0.0461	0.9385	0.2143	0.65	0.113	0.4335	0.2965	0.65	0.0789	0.5259	0.0568	0.3388	0.0718	0.0825	0.0574	0.6287	0.0671	0.1275	0.0187	0.1612	0.0823	0.1436	0.0964	0.0944	0.6248	0.0263	0.0292	0.0623	0.1386	0.3682	0.0961	0.2493	0.3388
Fe_mgKg	0.15882	0.23529	-0.26471	0.02353	0.13235	0.14706	0.54725	0.04933	0.10464	0.13512	-0.34163	0.19494	-0.12299	0.40294	-0.3561	0.15464	-0.12299	0.16041	-0.70184	-0.44125	0.13235	0.25294	0.00588	-0.04857	-0.00883	0.26529	0.04709	0.21765	-0.27353	-0.28698	0.23486	0.39323	0.01765	0.12951	0.27941	0.25018	-0.34193	0.19868	-0.26471	-0.3154	0.46176	0.32059
	0.5569	0.3804	0.3218	0.9311	0.6251	0.5868	0.0282	0.856	0.6997	0.6178	0.1953	0.4694	0.65	0.1217	0.1758	0.5674	0.65	0.5529	0.0024	0.0871	0.6251	0.3446	0.9828	0.8582	0.9741	0.3207	0.8625	0.4181	0.3053	0.2812	0.3813	0.1319	0.9483	0.6326	0.2946	0.35	0.1949	0.4607	0.3218	0.2341	0.0718	0.226
Co_mgKg	0.31735	0.12546	-0.22583	0.51661	0.20812	-0.03247	0.19553	0.15305	0.0932	0.11476	0.26319	0.39584	0	0.25092	-0.30678	0.2609	0	0.2644	0.10726	-0.17518	0.20812	0.36163	0.02214	0.24668	0.50074	-0.12352	0.25259	0.24945	-0.26568	-0.17947	0.30615	0.09165	0.14022	0.35746	0.23764	0.35008	-0.28476	0.2777	-0.22583	-0.30991	0.27011	0.23174
	0.231	0.6434	0.4004	0.0405	0.4392	0.905	0.468	0.5715	0.7314	0.6722	0.3247	0.1291	1	0.3486	0.2478	0.3291	1	0.3224	0.6926	0.5164	0.4392	0.1687	0.9351	0.357	0.0482	0.6486	0.3453	0.3515	0.32	0.506	0.2488	0.7357	0.6045	0.1741	0.3755	0.1838	0.2851	0.2977	0.4004	0.2428	0.3116	0.3878
Cu_mgKg	-0.26176	-0.36765	0.33235	-0.40588	-0.39118	-0.17353	-0.08625	0.21827	-0.27119	-0.2153	0.50196	-0.12746	0.53295	-0.18235	-0.28636	-0.41679	0.53295	-0.234	-0.05305	0.12391	-0.39118	-0.22647	-0.50294	-0.28845	-0.45622	-0.21665	-0.43856	-0.2	0.09118	0.30316	-0.26736	-0.05449	-0.40588	-0.27815	-0.22941	-0.21192	0.26677	-0.02649	0.33235	0.12233	-0.18235	-0.35294
	0.3274	0.1612	0.2085	0.1188	0.1341	0.5204	0.7508	0.4167	0.3096	0.4232	0.0476	0.6381	0.0335	0.4991	0.2823	0.1083	0.0335	0.3831	0.8453	0.6475	0.1341	0.399	0.0471	0.2786	0.0757	0.4203	0.0893	0.4577	0.737	0.2537	0.3168	0.8411	0.1188	0.2969	0.3927	0.4307	0.3179	0.9224	0.2085	0.6518	0.4991	0.18
Mn_mgKg	0.40882	0.34412	-0.36471	0.69118	0.38235	-0.07353	0.41936	0.21677	0.18276	0.20194	0.05095	0.36289	-0.20498	0.39118	-0.3739	0.39912	-0.20498	0.35467	-0.02729	-0.46543	0.38235	0.44118	0.04412	0.33701	0.68874	0.01032	0.31347	0.34412	-0.46176	-0.37086	0.42393	0.22386	0.17647	0.4518	0.39118	0.51803	-0.44952	0.3326	-0.36471	-0.37141	0.48235	0.42647
	0.1159	0.1919	0.1649	0.003	0.1439	0.7867	0.1059	0.42	0.4981	0.4532	0.8514	0.1671	0.4463	0.1341	0.1537	0.1257	0.4463	0.1777	0.9201	0.0693	0.1439	0.0872	0.8711	0.2018	0.0032	0.9698	0.2371	0.1919	0.0718	0.1573	0.1017	0.4046	0.5133	0.0789	0.1341	0.0398	0.0807	0.2081	0.1649	0.1567	0.0585	0.0995
Zn_mgKg	0.03529	0.03235	0.02941	0.35882	-0.07059	0.14118	0.06989	0.08521	-0.24761	-0.21976	0.32815	0.10197	-0.041	-0.1	-0.55789	-0.00442	-0.041	-0.09419	0.10156	-0.0408	-0.07059	0.04412	-0.08235	0.0103	0.38705	-0.33456	0.03385	-0.07059	0.03235	0.08241	-0.03397	-0.18704	-0.15588	0.2752	-0.09118	0.05592	-0.01916	0.09124	0.02941	0.06043	-0.01176	-0.01471
	0.8968	0.9053	0.9139	0.1723	0.795	0.602	0.797	0.7537	0.3552	0.4135	0.2147	0.7071	0.8802	0.7125	0.0247	0.987	0.8802	0.7286	0.7082	0.8807	0.795	0.8711	0.7617	0.9698	0.1386	0.2053	0.901	0.795	0.9053	0.7616	0.9006	0.4879	0.5643	0.3023	0.737	0.837	0.9439	0.7368	0.9139	0.8241	0.9655	0.9569
