# Supplementary material for: Impact of differential dietary concentrations of cobalt, manganese and zinc on gastrointestinal microbiome and resistome of lactating dairy cattle
Source: Anim Microbiome. 2026 Mar 25;8:61. doi: 10.1186/s42523-026-00554-9 (PMC13137713; doi:10.1186/s42523-026-00554-9)
Supplement: Supplementary file 5 — Supplementary Material 5: Correlations between mineral and microbes in feces. Table showing correlations between mineral and microbes in the feces. [file 42523_2026_554_MOESM5_ESM.xlsx]

## Sheet: feces
Spearman Correlation Coefficients, N = 16
Prob > |r| under H0: Rho=0
	p__Elusimicrobiota	p__Verrucomicrobiota	p__Planctomycetota	ChristensenellaceaeR7group	Corynebacterium	Hoylesella	Leyella	Marvinbryantia	PrevotellaceaeGa6A1group	PrevotellaceaeNK3B31group	PrevotellaceaeUCG001	PrevotellaceaeUCG004	Saccharofermentans	Shuttleworthia	SuccinivibrionaceaeUCG001	Syntrophococcus	UCG005	Xylanibacter
P_mgKg	-0.52833	-0.02209	-0.41217	0.0883	0.08199	-0.51245	-0.32377	0.11362	0.10586	0.1914	0.27647	-0.1238	0.16531	-0.40206	-0.39118	-0.60812	0.09412	0.12353
	0.0354	0.9353	0.1126	0.745	0.7627	0.0424	0.2212	0.6752	0.6964	0.4776	0.2999	0.6478	0.5406	0.1226	0.1341	0.0124	0.7288	0.6485
K_mgKg	-0.18249	-0.68483	-0.45665	-0.52244	-0.32797	0.05808	-0.06328	-0.5935	-0.20719	-0.12612	-0.60588	0.05011	-0.2465	0.11635	-0.14118	-0.32177	0.22059	-0.1
	0.4988	0.0034	0.0754	0.0379	0.2149	0.8308	0.8159	0.0154	0.4413	0.6416	0.0129	0.8538	0.3574	0.6678	0.602	0.2242	0.4117	0.7125
Ca_mgKg	-0.13981	-0.41532	-0.26094	-0.04415	0	0.15032	0.28403	-0.36029	0.02873	0.23888	-0.29118	0.4451	-0.00738	0.32253	0.06765	-0.23764	0.26471	0.12059
	0.6056	0.1097	0.329	0.871	1	0.5784	0.2864	0.1704	0.9159	0.3729	0.2739	0.0841	0.9784	0.2231	0.8034	0.3755	0.3218	0.6564
Mg_mgKg	-0.08094	-0.66274	-0.56488	-0.48712	-0.40996	0.23914	0.06475	-0.50978	-0.307	-0.08457	-0.65294	0.14738	-0.07823	0.10751	-0.13529	-0.20517	0.2	-0.05
	0.7657	0.0051	0.0226	0.0557	0.1148	0.3724	0.8117	0.0437	0.2474	0.7555	0.0061	0.586	0.7734	0.6919	0.6174	0.4459	0.4577	0.8541
Fe_mgKg	-0.15453	-0.14728	-0.09192	0.10449	0.041	-0.06491	0.56071	0.0583	0.11645	0.88134	-0.23529	0.66912	0.57713	0.44477	0.57059	-0.10037	0.67059	0.76765
	0.5677	0.5862	0.7349	0.7002	0.8802	0.8112	0.0239	0.8302	0.6676	<.0001	0.3804	0.0046	0.0192	0.0843	0.021	0.7115	0.0045	0.0005
Co_mgKg	-0.1404	-0.26656	-0.11316	0.08344	0.31289	0.38367	0.21261	0.21435	0.36688	0.16339	0.0449	0.31898	0.01287	-0.1397	0.10102	-0.35003	-0.13308	-0.05612
	0.604	0.3183	0.6765	0.7587	0.238	0.1424	0.4292	0.4254	0.1622	0.5454	0.8689	0.2285	0.9623	0.6058	0.7097	0.1838	0.6232	0.8365
Cu_mgKg	0.06038	0.05232	0.03264	0.09278	-0.06154	0.1265	0.65243	-0.04937	-0.05524	0.40981	-0.32818	0.58112	0.39439	0.54311	0.58425	0.18021	0.28845	0.32965
	0.8242	0.8474	0.9045	0.7325	0.8209	0.6406	0.0062	0.8559	0.839	0.1149	0.2146	0.0182	0.1306	0.0297	0.0175	0.5042	0.2786	0.2124
Mn_mgKg	-0.26049	-0.33726	-0.17198	-0.01325	0.40996	0.25281	0.02208	0.14501	0.48091	0.02522	0.16471	0.12528	-0.04133	-0.28424	-0.11176	-0.52251	-0.11765	-0.08824
	0.3299	0.2014	0.5242	0.9612	0.1148	0.3448	0.9353	0.5921	0.0593	0.9261	0.5421	0.6439	0.8792	0.286	0.6803	0.0379	0.6643	0.7452
Zn_mgKg	-0.05151	-0.06333	0.15123	0.1869	0.53295	0.32797	0.09566	0.25863	0.5157	-0.01187	0.33824	0.05453	-0.15941	-0.31075	-0.05882	-0.47823	-0.32353	-0.15294
	0.8497	0.8158	0.5761	0.4882	0.0335	0.2149	0.7245	0.3334	0.0409	0.9652	0.2001	0.841	0.5554	0.2414	0.8287	0.061	0.2216	0.5717
